# Supplementary material for: Rapid Analysis of Residues of 186 Pesticides in Hawk Tea Using Modified QuEChERS Coupled with Gas Chromatography Tandem Mass Spectrometry
Source: Int J Environ Res Public Health. 2022 Oct 3;19(19):12639. doi: 10.3390/ijerph191912639 (PMC9565042; doi:10.3390/ijerph191912639)
Supplement: Supplementary file 1 [file ijerph-19-12639-s001.zip]

Archive with 1 entries (1 files):
- ijerph-1905373-supplementary.pdf
